# Supplementary material for: Hepatoprotective and Antioxidant Potential of Phenolics-Enriched Fraction of Anogeissus acuminata Leaf against Alcohol-Induced Hepatotoxicity in Rats
Source: Med Sci (Basel). 2022 Mar 4;10(1):17. doi: 10.3390/medsci10010017 (PMC8949889; doi:10.3390/medsci10010017)
Supplement: Supplementary file 1 [file medsci-10-00017-s001.zip]

Archive with 1 entries (1 files):
- medsci-1554176-supplementary.pdf
